# Supplementary material for: Optimizing the implementation of case-area targeted interventions during cholera outbreaks with context-specific delivery mechanisms
Source: PLoS Negl Trop Dis. 2025 Sep 23;19(9):e0013534. doi: 10.1371/journal.pntd.0013534 (PMC12456772; doi:10.1371/journal.pntd.0013534)
Supplement: S1 Table — (XLSX) [file pntd.0013534.s004.xlsx]

## Sheet: Feuil1
	Designation	Type	Access	Date
	Global Task Force for Cholera Control	Coordination platform	https://www.gtfcc.org	September 30, 2024
	Health cluster	Coordination platform	https://healthcluster.who.int	September 30, 2024
	WASH cluster	Coordination platform	https://www.washcluster.net	September 30, 2024
	Cholera platform	Coordination platform	https://www.plateformecholera.info	September 30, 2024
	ReliefWeb	Coordination platform	https://reliefweb.int	September 30, 2024
	WHO	UN agency	https://www.who.int	September 30, 2024
	UNICEF	UN agency	https://www.unicef.org	September 30, 2024
	Médecins Sans Frontières (MSF)	Non-Governmental Organization	https://www.msf.org	September 30, 2024
	Action Contre la Faim (ACF)	Non-Governmental organization	https://www.actioncontrelafaim.org	September 30, 2024
	Solidarités International (SI)	Non-Governmental organization	https://www.solidarites.org	September 30, 2024
	International Federation of the Red Cross and Red Crescent (IFRC)	Red Cross	https://www.ifrc.org	September 30, 2024
	The London School of Hygiene and Tropical Medicine (LSHTM)	Research institute	https://www.lshtm.ac.uk	September 30, 2024
	Tufts University: School of Engineering	Research institute	https://www.tufts.edu	September 30, 2024
	Johns Hopkins Bloomberg School of Public Health (JHU)	Research institute	https://publichealth.jhu.edu	September 30, 2024
	Centers for Disease Control and Prevention (CDC)	Research institute	https://www.cdc.gov/index.htm	September 30, 2024
	International Centre for Diarrhoeal Disease Research, Bangladesh (icddr, b)	Research institute	https://www.icddrb.org	September 30, 2024
	Epicentre	Research institute	https://epicentre.msf.org	September 30, 2024
