# Supplementary material for: Optimizing the implementation of case-area targeted interventions during cholera outbreaks with context-specific delivery mechanisms
Source: PLoS Negl Trop Dis. 2025 Sep 23;19(9):e0013534. doi: 10.1371/journal.pntd.0013534 (PMC12456772; doi:10.1371/journal.pntd.0013534)
Supplement: S2 Table — (XLSX) [file pntd.0013534.s005.xlsx]

## Sheet: Peer-review articles
#	Publication title	First author	Year of publication	Study design	Objective	Delivery mechanism	Country(ies) of implementation	Main results
1	Case-area targeted interventions during a large-scale cholera epidemic: A prospective cohort study in Northeast Nigeria.	Okeeffe.	2024	Prospective observational cohort study	Measure the effect on cholera incidence	Case-Area Targeted Intervention	North-East, Nigeria	Clusters were fewer and smaller, occurred for shorter duration, and were less likely to reoccur in the presence of CATIs.
2	Implementation of targeted cholera response activities, Cameroon.	Ouamba JP.	2023	Cross-sectional study	Describe CATI implementation	Case-Area Targeted Intervention	Kribi district, Cameroon.	Successfully implementation of eight CATI rings at at the tail-end of a cholera epidemic with a response delay of 3.4 days (range: 1–7).
3	A Quantitative and Qualitative Program Evaluation of a Case-Area Targeted Intervention to Reduce Cholera in Eastern Democratic Republic of the Congo.	Endres K.	2023	Mixed-methods program evaluation	Evaluate the effect on WASH behaviors	Case-Area Targeted Intervention	South Kivu, Democratic Republic of Congo [Bukavu and Katana]	Handwashing with soap was low in both CATI and control areas (1% vs. 2%, p = 0.89). More CATI households had chlorine tablets (75% vs. 0%, p < 0.0001), but few in both areas had stored water with free chlorine concentrations above 0.2 mg/L (11% vs. 6%, p = 0.45).
4	Implementation considerations in case-area targeted interventions to prevent cholera transmission in Northeast Nigeria: A qualitative analysis.	Kaur G.	2023	Qualitative evaluation	Evaluate the effectiveness of CATI implementation	Case-Area Targeted Intervention	North-East, Nigeria	Challenges were incomplete line lists, high population density, and insufficient staffing and materials.
5	Spatiotemporal modelling of cholera and implications for its control, Uvira, Democratic Republic of the Congo.	Ratnayake R.	2023	Modelling study	Estimate the spatiotemporal zones of increased cholera risk	Case-Area Targeted Intervention	South Kivu, Democratic Republic of Congo [Uvira]	Twenty-six clusters (mean radius 652m and mean duration 24.8 days) recurred annually in three locations and typically preceded seasonal outbreaks.
6	Formative Research for the Development of the CHoBI7 Cholera Rapid Response Program for Cholera Hotspots in Bangladesh.	Zohura F.	2022	Formative research	Modify the program for case-households neighbors	Health-facility based intervention	Dhaka, Bangladesh	Pilot interviews showed a need for compound-level interventions due to shared facilities. Family narratives were added to mobile messages to boost WASH behaviors.
7	Randomized Controlled Trial of the Cholera-Hospital-Based-Intervention-for-7-Days (CHoBI7) Cholera Rapid Response Program to Reduce Diarrheal Diseases in Bangladesh.	George CM.	2022	Randomized Controlled Trial	Evaluate the efficacy of the CHoB17 program	Health-facility based intervention	Dhaka, Bangladesh	Handwashing with soap at food- and stool-related events was higher in the CHoBI7 arm (54% vs. 23%, p < 0.05). There was also a significant reduction in diarrheal prevalence for all participants (PR: 0.35) and for children under 5 (PR: 0.27) after 3-month.
8	Formative Research for the Development of Evidence-Based Targeted Water, Sanitation, and Hygiene Interventions to Reduce Cholera in Hotspots in the Democratic Republic of the Congo: Preventative Intervention for Cholera for 7 Days (PICHA7) Program.	Bisimwa. L	2022	Formative research	Assess feasability and acceptability of the PICHA7 program	Health-facility based intervention	South Kivu, Democratic Republic of Congo [Bukavu]	Patient stories on cholera transmission and prevention were included. Soapy water and ash were promoted as affordable handwashing alternatives. A jerry can was provided for extra water storage, and a low-flow tap reduced water use.
9	Case-area targeted preventive interventions to interrupt cholera transmission: Current implementation practices and lessons learned.	Sikder M.	2021	Systematic review and qualitative interview	Describe CATI implementation	Mixed	Multiple	Alert systems ranged from suspected to confirmed cholera cases, and high-risk household selection varied widely. Coordination and sector integration were challenging, and delays in case information sharing impeded rapid response.
10	Household Disinfection Interventions to Prevent Cholera Transmission: Facilitators, Barriers, Training, and Evidence Needs.	Heylen C.	2021	Qualitative and Efficacy study	Compare and contrast household spraying and Household Disinfection Kit programs	Case-Area Targeted Intervention; Health-facility based intervention	Haiti	Interviews showed 80% of international informants preferred HDKs, while national informants, unfamiliar with HDKs, preferred spraying. Training with HDK demonstrations led to significantly greater reductions in Escherichia coli (P < 0.001) and Vibrio spp. (P < 0.001) on surfaces compared to hygiene promotion alone.
11	Cholera risk in cities in Uganda: Understanding cases and contacts centered strategy (3CS) for rapid cholera outbreak control.	Bwire G.	2021	Cross-sectional study	Describe the Cases-Contacts Centered Strategy (3CS) implementation	Case-Area Targeted Intervention	Kampala and Mbale, Uganda	The 3CS Strategy focused on case identification and treatment, promoting safe water, sanitation, and hygiene (WaSH), and selective chemoprophylaxis. No contacts who received the cholera preventive package developed cholera.
12	Effectiveness of hygiene kit distribution to reduce cholera transmission in Kasaï- Oriental, Democratic Republic of Congo, 2018: a prospective cohort study	D'Mello-Guyett L.	2021	Prospective cohort study	Measure the effect on cholera incidence	Health-facility based intervention	Kasaï-Oriental, Democratic Republic of Congo	Evidence of a dose-response relationship with increased kit use associated with decreased relative risk of suspected cholera. Drinking water contamination was significantly reduced.
13	Highly targeted spatiotemporal interventions against cholera epidemics, 2000–19: a scoping review.	Ratnayake R.	2020	Systematic review	Evaluate the effectiveness of CATI	Mixed	Multiple	Evidence suggests a high-risk zone of 100 meters around case households for 7 days. Two studies showed reduced household transmission and smaller, shorter case clusters when targeting these areas.
14	Distribution of hygiene kits during a cholera outbreak in Kasai-Oriental, Democratic Republic of Congo: a process evaluation.	D'Mello-Guyett L.	2020	Process evaluation	Identify barriers and facilitators	Health-facility based intervention	Kasaï-Oriental, Democratic Republic of Congo	The delay of the overall response, delayed supply and insufficient quantities of kitslimited the coverage and utility of the intervention.
15	Household spraying in cholera outbreaks: Insights from three exploratory, mixed-methods field effectiveness evaluations.	Gallandat K.	2020	Effectiveness study	Evaluate effectiveness of household spraying programs	Case-Area Targeted Intervention	Haïti and DRC	V. cholerae was systematically found on food prep areas, near the patient’s bed, and the latrine. Effectiveness varied by program, with two showing significant V. cholerae reductions 30 min. after spraying. Contamination levels after 24 hours varied.
16	Description of the targeted water supply and hygiene response strategy implemented during the cholera outbreak of 2017-2018 in Kinshasa, DRC.	Bompangue D.	2020	Descriptive study	Describe the Cluster Grid implementation	Cluster grid	Kinshasa, Democratic Republic of Congo	Following implementation of the cluster grid strategy, the weekly cholera case numbers decreased by an average of 57% after 2 weeks and 86% after 4 weeks.
17	Responding to epidemics in large-scale humanitarian crises: a case study of the cholera response in Yemen, 2016–2018.	Spiegel P.	2019	case study	Analyse intervention strategies	Case-Area Targeted Intervention	Yemen	Initial plans overlooked key actions like community-targeted WASH. By the second wave peak, community targeted WASH, oral rehydration, and vaccination were scaled up.
18	Estimating effectiveness of case- area targeted response interventions against cholera in Haiti.	Michel E.	2019	Quasi-experimental study	Estimate the effect of CATI	Case-Area Targeted Intervention	Centre department, Haiti	A prompt response reduced accumulated cases by 76% (95% CI: 59-86) and outbreak duration by 61% (41-75) compared to a delayed response. An intense response cut accumulated cases by 59% (11-81) and outbreak duration by 73% (49-86) compared to a weaker response.
19	The case-area targeted rapid response strategy to control cholera in Haiti: a four-year implementation study.	Rebaudet S.	2019	Retrospective descriptive study	Evaluate CATI implementation	Case-Area Targeted Intervention	Haiti	Throughout the eight-semester study, CATI response exhaustiveness improved significantly (aOR: 1.43 per semester), as did intensity and quality (aIR: 1.23 per semester), regardless of funding.
20	Feasibility of a comprehensive targeted cholera intervention in the Kathmandu Valley, Nepal.	Roskosky M.	2019	Survey	Assess feasability of CATI	Case-Area Targeted Intervention	Kathmandu Valley, Nepal	The CTI Rapid Response Team visited households 1.7 days after receiving culture results (3.9 days from hospital admission). Intervention recipients had better knowledge of cholera symptoms, treatment, and prevention compared to non-recipients.
21	The potential impact of case­area targeted interventions in response to cholera outbreaks: a modeling study.	Finger F.	2018	Modelling study	Explore the potential impact of CATI	Case-Area Targeted Intervention	N'Djamena, Chad	Combining oral cholera vaccine and water treatment within 100 meters of cases early in an epidemic could reduce epidemic days by 70% and cases by 82%. Optimal targeting varied: antibiotics worked best within 30-45 meters, while vaccine and water treatment were most effective within 70-100 meters.
22	Neighborhood-targeted and case- triggered use of a single dose of oral cholera vaccine in an urban setting: Feasibility and vaccine coverage.	Parker LA.	2017	Monitoring and evaluation exercise	Describe CATI implementation	Case-Area Targeted Intervention Neighborhoods intervention	Juba, South Sudan	In case-triggered interventions lasting 1–2 days, vaccination coverage varied from 30% to 87%, with an average of 51.0% (95% CI: 41.7–60.3). In the neighborhood intervention strategy, vaccine coverage reached 68.8% (95% CI: 64.0–73.7), with the highest coverage among children aged 5–14 years (90.0%, 95% CI: 85.7–94.3).
23	First Wave of the 2016–17 Cholera Outbreak in Hodeidah City, Yemen—Acf Experience and Lessons Learned.	Altmann M.	2017	Lesson learnt report	Describe ACF reponse and lesson learnt	Case-Area Targeted Intervention	Hodeidah, Yemen	Four epi-teams carried out CATI in areas lacking WaSH coverage. Local authorities were contacted beforehand to secure permission and support for the work.
24	Promotion of cholera awareness among households of cholera patients: A randomized controlled trial of the cholera-hospital- based-intervention-for-7 days (chobi7) intervention.	Saif-Ur-Rahman KM.	2016	Randomized Controlled Trial	Measure the effect on cholera awareness	Health-facility based intervention	Dhaka, Bangladesh	Cholera knowledge scores increased significantly more in the intervention group than in the control group at both 1-week (score coefficient = 2.34) and 6 to 12-month follow-ups (score coefficient = 1.59).
25	Randomized controlled trial of hospital-based hygiene and water treatment intervention (CHoBI7) to reduce cholera.	George CM.	2016	Randomized Controlled Trial	Measure the effect on cholera incidence and handwashing practices	Health-facility based intervention	Dhaka, Bangladesh	Intervention contacts had fewer symptomatic and 47% fewer overall Vibrio cholerae infections than controls. Intervention households had no stored water with V. cholerae and were 14 times more likely to wash hands with soap during key events.
26	Sustained uptake of a hospital­based handwashing with soap and water treatment intervention (cholera­hospital­based intervention for 7 days [CHoBI7]): a randomized controlled Trial.	George CM.	2016	Randomized Controlled Trial	Evaluate sustained behavior change practices	Health-facility based intervention	Dhaka, Bangladesh	Compared to controls, the intervention group was four times more likely to wash hands with soap during key times (18% vs. 50%) and had a 41% reduction in households classified as very high-risk for stored drinking water by WHO after 6 to 12 months.
27	Uptake of household disinfection kits as an additional measure in response to a cholera outbreak in urban areas of Haiti.	Gartley M, et al.	2013	Survey	Determine uptake and use of Household Disinfection Kit	Health-facility based intervention	Port au Prince, Haiti	Majority of households (57.7%) received HDKs after patient discharge. Of the 97.6% households reported using them, 75% used five or more items, mostly chlorine and soap.
28	Large­scale selective antibiotic prophylaxis during the 2004 cholera outbreak in Douala (Cameroon).	Guévart E.	2007	Retrospective descriptive study	Describe laboratory surveillance and outbreak dynamic	Case-Area Targeted Intervention	Douala, Cameroon	A total of 182,366 persons received antibiotic treatment in prevention.
29	Routine use of antimicrobial drugs during the 2004 cholera epidemic in Douala, Cameroon.	Noeske J.	2006	Retrospective descriptive study	Describe targeted chimioprophylaxis implementation	Case-Area Targeted Intervention	Douala, Cameroon	The antimicrobial susceptibility patterns of V. cholerae strains isolated remained stable albeit large­scale selective antibiotic prophylaxis.
